# Supplementary material for: Screening of Macadamia integrifolia Varieties Based on the Comparison of Seedling Adaptability and Quality Differences
Source: Biology (Basel). 2025 Nov 21;14(12):1638. doi: 10.3390/biology14121638 (PMC12729574; doi:10.3390/biology14121638)
Supplement: Supplementary file 1 [file biology-14-01638-s001.zip]

Archive with 1 entries (1 files):
- biology-3993933-supplementary.pdf
